# Supplementary material for: The MiR-320 Family Is Strongly Downregulated in Patients with COVID-19 Induced Severe Respiratory Failure
Source: Int J Mol Sci. 2021 Sep 26;22(19):10351. doi: 10.3390/ijms221910351 (PMC8508658; doi:10.3390/ijms221910351)
Supplement: Supplementary file 1 [file ijms-22-10351-s001.zip]

Archive with 3 entries (2 files):
- ijms-1375663-supplementary/
- ijms-1375663-supplementary/Table S1_Figure S1.pdf
- ijms-1375663-supplementary/Table S2.pdf
